# Supplementary material for: Dynamic right ventricular and atrial volume responses to exercise in endurance-trained and untrained healthy individuals
Source: PLoS One. 2026 May 20;21(5):e0347745. doi: 10.1371/journal.pone.0347745 (PMC13189338; doi:10.1371/journal.pone.0347745)
Supplement: S1 Table — CO: cardiac output; ET: endurance-trained; HR: heart rate; LAEF: left atrial emptying fraction; LAVmax: maximal left atrial volume; LAVmin: minimal left atrial volume; LVEDV: left ventricular end-diastolic volume; LVEF: left ventricular ejection fraction; LVESV: left ventricular end-systolic volume; LVSV: left ventricular stroke volume; RAEF: right atrial emptying fraction; RAVmax: maximal right atrial volume; RAVmin: minimal right atrial volume; RVEDV: right ventricular end-diastolic volume; RVEF: right ventricular ejection fraction; RVESV: right ventricular end-systolic volume; RVSV: right ventricular stroke volume; SBP: systolic blood pressure; UT: untrained. (XLSX) [file pone.0347745.s001.xlsx]

## Sheet: S1 Table
ID	Study Group	HR at rest (beats/Vmin)	HR at moderate intensity (beats/Vmin)	HR at vigorous intensity (beats/Vmin)	CO at rest (L/Vmin)	CO at moderate intensity (L/Vmin)	CO at vigorous intensity (L/Vmin)	LVEDV at rest (ml)	LVEDV at moderate intensity (ml)	LVEDV at vigorous intensity (ml)	LVESV at rest (ml)	LVESV at moderate intensity (ml)	LVESV at vigorous intensity (ml)	LVSV at rest (ml)	LVSV at moderate intensity (ml)	LVSV at vigorous intensity (ml)	LVEF at rest (%)	LVEF at moderate intensity (%)	LVEF at vigorous intensity (%)	RVEDV at rest (ml)	RVEDV at moderate intensity (ml)	RVEDV at vigorous intensity (ml)	RVESV at rest (ml)	RVESV at moderate intensity (ml)	RVESV at vigorous intensity (ml)	RVSV at rest (ml)	RVSV at moderate intensity (ml)	RVSV at vigorous intensity (ml)	RVEF at rest (%)	RVEF at moderate intensity (%)	RVEF at vigorous intensity (%)	LAVmax at rest (ml)	LAVmax at moderate intensity (ml)	LAVmax at vigorous intensity (ml)	LAVmin at rest (ml)	LAVmin at moderate intensity (ml)	LAVmin at vigorous intensity (ml)	LAEF at rest (%)	LAEF at moderate intensity (%)	LAEF at vigorous intensity (%)	RAVmax at rest (ml)	RAVmax at moderate intensity (ml)	RAVmax at vigorous intensity (ml)	RAVmin at rest (ml)	RAVmin at moderate intensity (ml)	RAVmin at vigorous intensity (ml)	RAEF at rest (%)	RAEF at moderate intensity (%)	RAEF at vigorous intensity (%)
Participant 1	UT	58.2524	153.49	169.107	6.83126	11.9713	18.5719	213.091	167.345	158.948	95.8207	89.3511	49.1248	117.27	77.9938	109.823	55.0329	46.6066	69.0938	249.087	249.444	232.421	123.551	143.044	113.056	125.535	106.4	119.365	50.3982	42.6548	51.3572	95.5532	109.697	106.994	39.3751	32.785	42.1168	58.7925	70.113	60.6362	151.27	135.81	131.931	89.1832	56.8248	70.3128	41.0437	58.1586	46.7048
Participant 2	UT	50.0417	126.062	157.294	5.99154	18.2309	24.7035	186.287	208.964	220.761	66.5563	64.3453	63.7069	119.731	144.618	157.054	64.2722	69.2074	71.1421	195.797	242.533	229.535	98.2444	93.4338	84.999	97.553	149.1	144.536	49.8234	61.4759	62.9691	79.3465	100.59	88.1818	39.2641	29.9613	22.4156	50.5157	70.2144	74.5802	95.4343	132.1	128.149	55.2719	74.7512	71.5337	42.0839	43.4132	44.1794
Participant 3	UT	65.9341	118.046	141.971	5.82629	12.6255	11.3217	162.315	174.414	148.911	73.9495	67.4595	69.1651	88.3654	106.954	79.7463	54.4407	61.3221	53.5529	163.409	151.045	151.945	73.0127	66.6202	66.4039	90.3964	84.4252	85.5409	55.3191	55.8939	56.2973	69.148	83.9449	82.0431	27.4076	24.7717	23.5627	60.3638	70.4905	71.2801	96.8203	112.882	52.8444	53.7835	59.1211	39.2786	44.4503	47.6258	25.6712
Participant 4	UT	59.6421	123.784	141.668	5.27311	13.807	12.9742	141.586	168.67	144.657	53.1731	57.1285	53.0746	88.4124	111.542	91.5819	62.4445	66.1301	63.3099	154.84	194.46	168.022	72.9794	80.9985	69.3849	81.8604	113.462	98.6369	52.8678	58.347	58.7048	71.7109	80.4214	55.839	27.3937	26.6269	10.1303	61.7999	66.8908	81.8579	95.7554	97.9722	45.1322	51.8273	70.7052	24.3834	45.8754	27.8313	45.9734
Participant 5	UT	55.7103	129.603	148.251	6.04068	12.8738	14.045	187.704	161.737	146.953	79.2738	62.4049	52.2145	108.43	99.3323	94.7386	57.7666	61.4159	64.4686	185.867	148.644	154.672	77.2517	54.1119	58.4056	108.615	94.5323	96.2664	58.4371	63.5964	62.2391	78.8508	110.117	107.483	32.8242	33.9923	35.0637	58.3717	69.1308	67.3773	125.485	103.795	106.156	73.8851	78.9013	55.7721	41.1204	23.9834	47.4621
Participant 6	UT	69.1244	116.143	151.372	7.10562	12.013	17.5644	174.546	168.014	175.566	71.7509	64.5811	59.5315	102.795	103.433	116.035	58.8927	61.5621	66.0917	172.52	184.415	173.5	73.9473	82.3098	82.6775	98.5727	102.105	90.8222	57.137	55.3671	52.3472	90.8269	112.867	96.6372	34.3198	45.0661	35.5017	62.214	60.0717	63.263	125.801	137.011	143.339	53.0359	70.3144	91.7145	57.8414	48.6796	36.0157
Participant 7	UT	53.9084	117.518	142.448	4.75403	12.4853	14.1117	146.23	151.32	141.005	58.0424	45.0782	41.9402	88.1873	106.241	99.0653	60.3074	70.2099	70.2563	167.324	177.642	167.303	82.8095	70.1726	72.5344	84.5147	107.469	94.7691	50.5095	60.4977	56.645	67.4716	92.6975	94.6662	29.4737	33.701	35.9264	56.3168	63.6441	62.0494	106.835	98.5215	91.7368	73.7022	64.2945	56.1519	31.0128	34.7407	38.7902
Participant 8	UT	56.6038	145.713	159.997	4.39436	11.4607	13.2838	130.786	127.054	109.525	53.1518	48.4016	26.5001	77.6337	78.6528	83.0252	59.3596	61.9048	75.8046	140.128	128.865	96.7723	59.3794	46.3878	33.1442	80.7489	82.4775	63.6281	57.625	64.0029	65.7503	56.658	41.1736	56.3867	21.922	11.5424	22.5331	61.3082	71.9664	60.0383	75.9256	77.8341	73.6036	32.0876	37.8281	52.9476	57.7381	51.3991	28.0638
Participant 9	UT	69.6056	125.427	155.764	7.0149	14.5991	16.4513	172.169	190.323	150.116	71.3887	73.928	44.4995	100.781	116.395	105.617	58.5358	61.1567	70.3566	179.244	212.833	135.955	84.0046	106.273	47.5518	95.2393	106.559	88.4033	53.1339	50.0671	65.0239	69.9016	89.4563	85.3921	25.0363	25.4104	19.0186	64.1836	71.5947	77.728	102.419	99.2406	94.4224	51.0403	69.2424	70.1228	50.1652	30.2278	25.735
Participant 10	UT	67.0391	133.257	138.462	6.68809	13.7358	9.44053	159.33	170.426	128.382	59.5659	67.3484	60.2002	99.764	103.077	68.1814	62.6147	60.4823	53.1084	155.54	127.373	115.747	68.125	51.3283	48.0519	87.4148	76.0448	67.6947	56.2009	59.7024	58.4853	85.6354	82.242	83.4386	30.9035	32.6565	41.165	63.9127	60.2922	50.6643	96.6648	108.906	105.417	33.6058	62.6833	73.6212	65.2347	42.4428	30.1618
Participant 11	UT	55.7103	126.538	156.461	7.09513	19.4598	18.1252	241.34	270.942	196.213	113.983	117.156	80.3688	127.358	153.786	115.844	52.7709	56.7597	59.0401	257.237	225.114	155.447	132.375	89.6291	67.3241	124.862	135.485	88.1231	48.5396	60.185	56.69	103.757	111.393	107.245	39.6023	33.1614	29.2324	61.8317	70.2303	72.7424	149.266	107.151	128.118	61.3148	54.8141	86.1858	58.9225	48.8442	32.7293
Participant 12	UT	58.7084	111.291	141.749	5.37033	11.3636	9.48611	146.4	157.904	114.874	54.925	55.7972	47.9518	91.4746	102.107	66.9218	62.4828	64.6639	58.2569	161.563	165.749	137.037	70.7885	75.697	68.8306	90.7742	90.0515	68.2066	56.1851	54.3302	49.7723	62.5993	99.6809	91.957	19.5518	46.5511	43.268	68.7668	53.2999	52.9476	156.342	148.108	120.277	66.8028	92.2322	88.4555	57.2713	37.7265	26.4567
Participant 13	UT	59.0551	138.759	163.315	6.02252	14.1136	18.323	151.958	165.542	183.419	49.9768	63.8283	71.2246	101.981	101.713	112.194	67.1114	61.4427	61.1683	155.609	158.422	212.311	60.1088	62.7697	103.211	95.4999	95.6525	109.1	61.3718	60.3782	51.3869	52.4777	78.4735	55.008	18.1527	27.2319	13.0509	65.4088	65.2979	76.2745	87.0602	88.224	82.4511	30.6267	37.0295	36.058	64.8213	58.0279	56.2674
Participant 14	ET	58.3658	119.601	144.273	9.27521	17.2525	21.0432	268.091	227.176	224.6	109.175	82.9252	78.7431	158.915	144.251	145.857	59.2767	63.4974	64.9407	244.699	205.289	214.372	116.465	96.9132	81.3542	128.234	108.375	133.018	52.4047	52.7917	62.05	112.368	124.953	132.019	24.3998	56.0655	36.8884	78.2858	55.1308	72.0582	187.002	183.727	160.999	138.945	108.192	117.467	25.6987	41.1127	27.0385
Participant 15	ET	49.0597	114.504	151.506	6.19999	20.524	24.3738	218.473	268.858	228.44	92.0963	89.6157	67.5627	126.376	179.243	160.877	57.8454	66.668	70.4243	261.756	276.823	202.054	130.869	105.316	67.7389	130.887	171.507	134.315	50.0035	61.9553	66.4748	96.0739	136.04	112.368	53.2961	38.5698	24.3998	44.5259	71.6481	78.2858	115.224	140.194	108.454	64.4928	77.1616	51.8857	44.0281	44.961	52.159
Participant 16	ET	52.9101	124.965	167.534	7.60322	19.9532	21.0406	244.437	242.816	206.188	100.736	83.1461	80.597	143.701	159.67	125.591	58.7886	65.7576	60.9108	258.307	230.172	177.568	107.388	76.9798	78.0553	150.919	153.192	99.5125	58.4263	66.5555	56.042	113.263	117.917	96.878	55.5239	42.4894	24.8586	50.978	63.9666	74.3403	181.074	131.059	124.978	93.8006	68.6945	96.0938	48.1977	47.585	23.1116
Participant 17	ET	54.054	144.514	169.515	6.8241	15.6744	20.965	182.343	166.819	169.424	56.097	58.3554	45.7473	126.246	108.463	123.676	69.2354	65.0187	72.9983	206.984	177.858	158.532	92.8289	70.5438	52.5266	114.156	107.314	106.006	55.1517	60.3369	66.8669	106.488	128.761	114.07	49.609	66.0503	55.5564	53.4135	48.7032	51.2963	132.766	113.999	121.019	69.4346	66.9819	72.0284	47.7015	41.2437	40.4819
Participant 18	ET	48.3092	100.968	119.536	7.79717	13.7891	17.5193	275.645	265.631	248.07	114.244	129.061	101.508	161.401	136.569	146.561	58.5541	51.4132	59.0808	282.944	214.689	197.603	143.604	104.977	82.0069	139.34	109.712	115.596	49.2463	51.103	58.4991	138.192	155.922	129.195	59.335	68.8347	56.3717	57.0634	55.853	56.3669	175.247	187.379	149.52	93.9068	111.235	82.6096	46.4146	40.6365	44.7501
Participant 19	ET	45.9418	118.779	149.693	7.0712	20.7467	20.7469	237.57	234.666	216.859	83.6531	59.9999	78.2624	153.916	174.666	138.597	64.788	74.4318	63.9109	226.534	236.564	211.486	96.565	84.6699	93.841	129.969	151.894	117.645	57.3728	64.2085	55.6279	120.152	127.938	99.2604	47.789	34.1065	29.4067	60.2261	73.3413	70.3742	162.6	112.665	97.1679	84.762	64.1567	44.0922	47.8708	43.0554	54.6226
Participant 20	ET	48.0384	133.381	172.421	7.00704	21.0802	25.6733	274.281	258.824	229.467	128.418	100.779	80.5675	145.863	158.045	148.899	53.1801	61.0628	64.8892	259.448	207.539	208.398	122.286	67.499	89.8238	137.162	140.04	118.574	52.8668	67.4765	56.898	93.7477	76.6891	78.9525	40.6638	17.3642	27.3506	56.6242	77.3577	65.3582	123.717	123.754	110.227	65.3912	75.7561	63.523	47.1446	38.785	42.3705
Participant 21	ET	65.0759	126.362	172.5	6.22809	12.8136	17.2477	157.948	159.242	141.359	62.2429	57.838	41.3717	95.7049	101.404	99.9868	60.5927	63.6792	70.7328	172.992	202.467	143.199	78.7799	83.1872	56.7243	94.2124	119.28	86.4745	54.4605	58.9132	60.3877	62.5275	54.6737	60.6733	21.2219	13.0383	13.9128	66.06	76.1526	77.0693	76.2108	65.8608	62.6236	37.2808	27.8866	37.9294	51.082	57.6583	39.4328
Participant 22	ET	53.5714	109.61	130.751	4.78989	12.1039	17.4777	144.274	172.286	180.326	54.8624	61.8586	46.654	89.4113	110.427	133.672	61.9734	64.0954	74.128	151.639	173.624	228.67	59.7849	85.6181	115.048	91.854	88.0055	113.621	60.5741	50.6875	49.688	88.6272	86.0085	99.8078	36.24	33.4058	31.4867	59.1096	61.1599	68.4527	112.921	80.8564	100.722	55.0857	40.0388	72.1687	51.2176	50.4816	28.3485
Participant 23	ET	49.5049	127.543	148.51	6.18439	17.5876	21.3036	206.765	206.086	203.314	81.8406	68.1897	59.8655	124.925	137.896	143.449	60.4186	66.912	70.5552	270.177	224.911	208.319	132.313	109.889	100.093	137.864	115.022	108.226	51.0273	51.1412	51.952	83.6932	121.613	119.061	43.738	57.8258	54.716	47.74	52.4509	54.0438	143.61	167.581	114.946	67.3686	106.601	70.615	53.0892	36.3884	38.567
Participant 24	ET	41.1523	110.155	136.876	4.15904	12.1829	14.5076	180.203	184.92	177.132	79.1387	74.3225	71.1406	101.065	110.598	105.991	56.0837	59.8083	59.8375	202.855	181.56	165.976	104.798	72.7624	79.6458	98.0573	108.798	86.3299	48.3385	59.9239	52.0136	97.3435	106.761	73.2908	46.409	42.7975	42.4377	52.3245	59.9127	42.0968	133.792	108.707	74.3233	75.8066	65.799	39.7359	43.34	39.4713	46.5364
Participant 25	ET	55.0459	113.848	140.006	8.40989	16.263	19.1361	237.201	209.161	222.084	84.4215	66.3123	85.4039	152.78	142.849	136.681	64.4093	68.2961	61.5444	273.283	218.416	221.325	121.052	77.1465	104.797	152.231	141.269	116.528	55.7047	64.679	52.6503	101.974	107.474	106.445	47.5581	39.9627	42.7211	53.3626	62.8162	59.8654	118.183	127.942	101.681	57.0214	76.357	56.5465	51.7517	40.3188	44.3884
Participant 26	ET	52.8169	127.717	157.096	5.65889	13.7729	21.4625	200.149	179.242	200.825	93.007	71.4023	64.2043	107.142	107.839	136.62	53.531	60.1642	68.0297	255.118	163.336	204.727	113.877	68.9648	68.7619	141.241	94.3707	135.965	55.3631	57.7772	66.4129	90.5288	104.012	105.166	32.9289	41.9517	37.5004	63.626	59.6666	64.3418	150.24	127.406	117.795	68.911	68.7779	59.5601	54.1326	46.0166	49.4374
Participant 27	ET	51.5022	149.306	168.993	5.27291	18.9683	20.5589	181.102	193.155	167.338	78.7194	66.1119	45.6832	102.382	127.043	121.655	56.533	65.7727	72.7001	205.662	180.34	137.582	108.743	64.7491	40.8039	96.9192	115.591	96.7782	47.1254	64.0961	70.3422	82.8316	79.954	65.6903	35.9613	18.4112	21.8952	56.585	76.9728	66.6691	113.92	118.382	83.4167	57.0752	67.6128	55.0597	49.8988	42.8859	33.9944
Participant 28	ET	54.8446	115.498	144.315	6.69291	14.2191	18.1183	190.805	195.389	186.097	68.771	72.277	60.5501	122.034	123.112	125.547	63.9575	63.0086	67.4632	208.911	202.124	167.451	105.214	78.7564	59.0504	103.697	123.367	108.401	49.637	61.0356	64.7358	125.741	110.118	114.791	67.2404	61.299	41.8573	46.5245	44.3336	63.5361	139.059	102.941	77.5617	71.7612	71.2646	49.1775	48.3952	30.7711	36.5957
Participant 29	ET	35.7995	96.1353	116.746	5.38309	16.861	16.7918	250.927	265.241	226.12	100.559	89.853	82.2886	150.368	175.388	143.832	59.9248	66.124	63.6085	325.336	304.782	247.602	165.004	142.26	123.428	160.333	162.522	124.174	49.2822	53.324	50.1507	104.29	131.2	125.339	37.9678	66.6904	44.8192	63.5941	49.169	64.2416	203.548	155.573	131.981	89.3204	95.1628	63.8055	56.1183	38.8309	51.6555
Participant 30	ET	45.9418	124.652	149.802	5.7201	18.4035	17.8896	231.424	253.136	192.837	106.917	105.497	73.4143	124.507	147.639	119.422	53.8005	58.3239	61.9292	237.573	218.78	177.138	110.098	94.8063	79.0636	127.475	123.974	98.0739	53.6573	56.666	55.366	140.407	136.765	135.413	71.6503	52.6666	53.253	48.9695	61.4912	60.6738	213.114	199.299	217.021	114.968	132.268	128.448	46.0532	33.6335	40.8132
Participant 31	ET	43.384	123.245	159.846	5.90457	16.0924	23.1573	250.859	244.405	219.136	114.758	113.832	74.2627	136.1	130.573	144.873	54.2538	53.4247	66.1111	251.099	199.287	173.957	118.824	91.2357	72.5781	132.275	108.051	101.379	52.6785	54.219	58.2781	107.588	115.663	117.162	29.9309	45.225	54.8397	72.1799	60.8992	53.1934	142.371	114.923	146.095	94.7885	83.201	102.217	33.4213	27.6031	30.034
Participant 32	ET	42.3729	150.426	171.231	4.69294	19.4979	19.3937	179.767	172.149	139.171	69.0132	42.531	25.9105	110.753	129.618	113.26	61.6095	75.2941	81.3822	189.738	186.425	148.569	93.6072	67.5984	60.6975	96.1305	118.826	87.8712	50.6649	63.7396	59.1452	65.025	64.1654	52.4729	24.7815	17.4279	16.6674	61.8893	72.8391	68.2361	109.367	87.1809	84.3506	59.3353	65.6371	56.5549	45.7464	24.7116	32.9526
Participant 33	ET	53.0035	134.042	164.394	5.79152	17.622	19.2746	189.699	207.956	203.346	80.4323	76.4896	86.1	109.267	131.467	117.246	57.6	63.2184	57.6584	199.284	218.272	261.168	90.0505	90.2132	136.427	109.234	128.059	124.74	54.8131	58.6694	47.7626	95.9951	115.279	105.12	29.807	54.5128	40.3739	68.9494	52.7122	61.5926	138.241	131.215	104.808	60.7529	56.2901	42.5069	56.0529	57.101	59.4433
[truncated: 3 more columns]
