# Supplementary material for: Dynamic right ventricular and atrial volume responses to exercise in endurance-trained and untrained healthy individuals
Source: PLoS One. 2026 May 20;21(5):e0347745. doi: 10.1371/journal.pone.0347745 (PMC13189338; doi:10.1371/journal.pone.0347745)
Supplement: S2 Table — ET: endurance-trained; LAVmax: maximal left atrial volume; LAVmin: minimal left atrial volume; LVEDV: left ventricular end-diastolic volume; LVESV: left ventricular end-systolic volume; LVM: left ventricular mass; RAVmax: maximal right atrial volume; RAVmin: minimal right atrial volume; RVEDV: right ventricular end-diastolic volume; RVESV: right ventricular end-systolic volume; RVESVi: right ventricular end-systolic volume index; UT: untrained. (XLSX) [file pone.0347745.s002.xlsx]

## Sheet: S2_Table.xls
ID	Observer 1 LVM (g)	Observer 1 LVEDV (ml)	Observer 1 LVESV (ml)	Observer 1 RVEDV (ml)	Observer 1 RVESV (ml)	Observer 1 LAVmax (ml)	Observer 1 LAVmin (ml)	Observer 1 RAVmax (ml)	Observer 1 RAVmin (ml)	Observer 1 second observation LVM (g)	Observer 1 second observation LVEDV (ml)	Observer 1 second observation LVESV (ml)	Observer 1 second observation RVEDV (ml)	Observer 1 second observation RVESV (ml)	Observer 1 second observation LAVmax (ml)	Observer 1 second observation LAVmin (ml)	Observer 1 second observation RAVmax (ml)	Observer 1 second observation RAVmin (ml)	Observer 2 LVM (g)	Observer 2 LVEDV (ml)	Observer 2 LVESV (ml)	Observer 2 RVEDV (ml)	Observer 2 RVESV (ml)	Observer 2 LAVmax (ml)	Observer 2 LAVmin (ml)	Observer 2 RAVmax (ml)	Observer 2 RAVmin (ml)
ET01 at vigorous intensity	142.493	224.6	78.7431	214.372	81.3542	132.019	36.8884	160.999	117.467	115.779	229.017	93.0712	211.876	82.8052	127.79	35.4534	158.102	115.491	115.779	229.017	93.0712	211.876	82.8052	126.931	35.6729	165.839	105.216
ET06 at rest	133.956	237.57	83.6531	226.534	96.565	120.152	47.789	162.6	84.762	136.577	247.792	87.1539	235.621	98.0815	117.438	45.3116	165.547	85.5155	143.982	228.51	94.21	236.134	103.228	124.75	49.9401	156.231	88.2026
ET08 at moderate intensity	105.222	159.242	57.838	202.467	83.1872	54.6737	13.0383	65.8608	27.8866	101.433	159.242	56.3806	198.321	83.1758	53.3372	13.162	68.0742	29.196	83.4259	159.05	55.9226	157.269	53.5678	50.7165	12.9894	66.6745	29.3089
ET14 at vigorous intensity	98.1952	167.338	45.6832	137.582	40.8039	65.6903	21.8952	83.4167	55.0597	94.9404	163.353	45.8246	138.414	43.8934	68.274	22.1761	86.7452	58.0239	72.7697	167.349	44.9078	130.418	26.2371	72.793	32.4832	81.2482	68.7575
ET17 at vigorous intensity	165.752	192.837	73.4143	177.138	79.0636	135.413	53.253	217.021	128.448	153.351	198.63	75.3033	171.677	79.0636	135.235	55.4307	217.015	134.592	112.949	199.635	88.2878	180.042	84.7494	147.451	54.3991	201.446	122.054
ET19 at moderate intensity	112.952	172.149	42.531	186.425	67.5984	64.1654	17.4279	87.1809	65.6371	110.175	169.021	41.1853	181.323	66.274	62.447	16.4502	91.5374	61.3712	92.0502	174.567	44.7187	171.054	46.8508	62.1846	23.2777	90.6199	70.5218
UT01 at rest	125.141	213.091	95.8207	249.087	123.551	95.5532	39.3751	151.27	89.1832	128.319	207.235	93.0235	242.794	116.317	96.6576	41.1983	154.861	92.6902	125.433	205.759	94.4288	227.848	108.379	90.0358	35.7599	157.999	96.4865
UT06 at vigorous intensity	96.7602	175.566	59.5315	173.5	82.6775	96.6372	35.5017	143.339	91.7145	95.4094	177.051	60.4893	174.865	80.6719	98.5709	36.241	136.481	84.7426	91.2216	167.706	59.5022	155.911	63.5926	100.527	34.3347	138.183	106.92
UT09 at moderate intensity	105.716	190.323	73.928	212.833	106.273	89.4563	25.4104	99.2406	69.2424	105.21	188.889	71.8332	213.837	103.076	89.1614	23.6236	99.8617	65.2764	83.9739	186.279	71.0008	214.088	95.4013	80.9083	23.1132	116.049	81.7996
UT13 at moderate intensity	86.0085	165.542	63.8283	158.422	62.7697	78.4735	27.2319	88.224	37.0295	91.6675	165.77	62.94	150.752	58.8511	75.5587	20.8084	86.5771	36.6947	72.9394	163.81	52.1792	143.809	38.4363	64.2234	18.2194	70.9612	28.5454
